# Supplementary material for: Redox-Cycling “Mitocans” as Effective New Developments in Anticancer Therapy
Source: Int J Mol Sci. 2023 May 8;24(9):8435. doi: 10.3390/ijms24098435 (PMC10179378; doi:10.3390/ijms24098435)
Supplement: Supplementary file 1 [file ijms-24-08435-s001.zip]

Archive with 1 entries (1 files):
- ijms-2306739-supplementary.pdf
